# Supplementary material for: Anti-Inflammatory and Antinociceptive Activities of the Essential Oil of Tagetes parryi A. Gray (Asteraceae) and Verbenone
Source: Molecules. 2022 Apr 19;27(9):2612. doi: 10.3390/molecules27092612 (PMC9103156; doi:10.3390/molecules27092612)
Supplement: Supplementary file 1 [file molecules-27-02612-s001.zip]

Archive with 1 entries (1 files):
- molecules-1681180-supplementary.pdf
